# Supplementary material for: Efficacy and safety of probiotics in Parkinson’s constipation: A systematic review and meta-analysis
Source: Front Pharmacol. 2023 Jan 10;13:1007654. doi: 10.3389/fphar.2022.1007654 (PMC9871263; doi:10.3389/fphar.2022.1007654)
Supplement: Supplementary file 3 [file Table1.XLSX]

## Sheet: Quality assessment
Minors evaluation items	Mazza.S.2015	Cassani.E.2011	Miliukhina.I 2017
The research purpose is clearly given	2	2	2
Inclusion of patient coherence	2	2	2
Expected data collection	2	2	2
The endpoint index can properly reflect the purpose of the study	2	2	2
Objectivity of endpoint evaluation	2	2	2
Is the follow-up time sufficient	2	2	2
The loss of follow-up rate is less than 5%	2	2	2
Is the sample size estimated	2	2	2
